# Supplementary material for: Genetic Profile of Patients with Limb-Girdle Muscle Weakness in the Chilean Population
Source: Genes (Basel). 2022 Jun 16;13(6):1076. doi: 10.3390/genes13061076 (PMC9223019; doi:10.3390/genes13061076)
Supplement: Supplementary file 1 [file genes-13-01076-s001.zip]

Archive with 4 entries (2 files):
- genes-1739915-supplementary/
- genes-1739915-supplementary/Supplementary Material/
- genes-1739915-supplementary/Supplementary Material/Supplementary File S1.pdf
- genes-1739915-supplementary/Supplementary Material/Supplementary Table S1.pdf
